# Supplementary material for: ﻿Using scanning electron microscopy and molecular data to discover a new species from old herbarium collections: The case of Phlomoideshenryi (Lamiaceae, Lamioideae)
Source: PhytoKeys. 2024 Feb 20;238:127–46. doi: 10.3897/phytokeys.238.117180 (PMC10900110; doi:10.3897/phytokeys.238.117180)
Supplement: XML Treatment for Phlomoides henryi [file phytokeys.238.117180-treatment1.xml]

<!DOCTYPE tp:taxon-treatment
  PUBLIC "-//TaxonX//DTD Taxonomic Treatment Publishing DTD v0 20100105//EN" "tax-treatment-NSO.dtd">
<tp:taxon-treatment xmlns:tp="http://www.plazi.org/taxpub"><tp:treatment-meta><kwd-group><label>Taxon classification</label><kwd>
                <named-content content-type="kingdom">Plantae</named-content>
              </kwd><kwd>
                <named-content content-type="order">Lamiales</named-content>
              </kwd><kwd>
                <named-content content-type="family">Lamiaceae</named-content>
              </kwd></kwd-group><mixed-citation publication-type="journal"><person-group><name><surname>Zhao</surname><given-names>Yue</given-names></name><name><surname>Zhao</surname><given-names>Fei</given-names></name><name><surname>Paton</surname><given-names>Alan J.</given-names></name><name><surname>Xiao</surname><given-names>Jin-Fei</given-names></name><name><surname>Chen</surname><given-names>Ya-Ping</given-names></name><name><surname>Xiang</surname><given-names>Chun-Lei</given-names></name></person-group><article-title>﻿Using scanning electron microscopy and molecular data to discover a new species from old herbarium collections: The case of <italic><tp:taxon-name><tp:taxon-name-part taxon-name-part-type="genus" reg="Phlomoides">Phlomoides</tp:taxon-name-part><tp:taxon-name-part taxon-name-part-type="species" reg="henryi">henryi</tp:taxon-name-part></tp:taxon-name></italic> (<tp:taxon-name><tp:taxon-name-part taxon-name-part-type="family">Lamiaceae</tp:taxon-name-part></tp:taxon-name>, <tp:taxon-name><tp:taxon-name-part taxon-name-part-type="subfamily">Lamioideae</tp:taxon-name-part></tp:taxon-name>)</article-title><source>PhytoKeys</source><day>20</day><month>02</month><year>2024</year><volume>238</volume><fpage>127</fpage><lpage>146</lpage><pub-id pub-id-type="doi">10.3897/phytokeys.238.117180</pub-id></mixed-citation></tp:treatment-meta><tp:nomenclature><label>﻿</label><tp:taxon-name>
              <object-id xmlns:xlink="http://www.w3.org/1999/xlink" content-type="arpha" xlink:type="simple">952A4EFD-8DF8-5080-AC6E-666D6472F87A</object-id>
              <tp:taxon-name-part taxon-name-part-type="genus" reg="Phlomoides">Phlomoides</tp:taxon-name-part>
              <tp:taxon-name-part taxon-name-part-type="species" reg="henryi">henryi</tp:taxon-name-part>
              <object-id xmlns:xlink="http://www.w3.org/1999/xlink" content-type="ipni" xlink:type="simple">urn:lsid:ipni.org:names:77330835-1</object-id>
            </tp:taxon-name><tp:taxon-authority>Y.Zhao &amp; C.L.Xiang</tp:taxon-authority><tp:taxon-status xmlns:xlink="http://www.w3.org/1999/xlink" xlink:type="simple">sp. nov.</tp:taxon-status><xref ref-type="fig" rid="F5">Fig. 5</xref></tp:nomenclature><tp:treatment-sec sec-type="material" id="SECID0EILAI"><title>Type.</title><p>China, Yunnan Province, Honghe Hani and Yi Autonomous Prefecture, Jianshui County, on the forest edge, <named-content xmlns:xlink="http://www.w3.org/1999/xlink" content-type="dwc:verbatimCoordinates" xlink:type="simple"><named-content content-type="geo-json" specific-use="{&#34;type&#34;:&#34;Point&#34;,&#34;coordinates&#34;:[102.997075,23.964594]}" id="NCID0ERLAI" xlink:type="simple">23°57′52.54″N, 102°59′49.47″E</named-content></named-content>, alt. 1279 m, 3 Sep 2022, <italic>F. Zhao, Y. Zhao &amp; C.L. Xiang XCL2222</italic> (holotype: <abbrev xmlns:xlink="http://www.w3.org/1999/xlink" xlink:title="Herbarium of the Kunming Institute of Botany" id="ABBRID0EYLAI" xlink:type="simple">KUN</abbrev>!; isotypes: <abbrev xmlns:xlink="http://www.w3.org/1999/xlink" xlink:title="Herbarium of the Kunming Institute of Botany" id="ABBRID0E3LAI" xlink:type="simple">KUN</abbrev>!, CSH!).</p></tp:treatment-sec><tp:treatment-sec sec-type="diagnosis" id="SECID0EAMAI"><title>Diagnosis.</title><p>Within the subclade, <italic><tp:taxon-name><tp:taxon-name-part taxon-name-part-type="genus" reg="Phlomoides">Phlomoides</tp:taxon-name-part><tp:taxon-name-part taxon-name-part-type="species" reg="henryi">henryi</tp:taxon-name-part></tp:taxon-name></italic> is morphologically similar to <italic><tp:taxon-name><tp:taxon-name-part taxon-name-part-type="genus" reg="Phlomoides">P.</tp:taxon-name-part><tp:taxon-name-part taxon-name-part-type="species" reg="rotata">rotata</tp:taxon-name-part></tp:taxon-name></italic> for having transparent to white trichomes inside the upper corolla lip rather than brown to black and is distinct from all other species by lacking branched hairs. <italic><tp:taxon-name><tp:taxon-name-part taxon-name-part-type="genus" reg="Phlomoides">P.</tp:taxon-name-part><tp:taxon-name-part taxon-name-part-type="species" reg="bracteosa">bracteosa</tp:taxon-name-part></tp:taxon-name></italic> has similar transparent to white trichomes inside the upper corolla lip, but with branched trichomes on both sides of leaves and floral bracts. The differences between <italic><tp:taxon-name><tp:taxon-name-part taxon-name-part-type="genus" reg="Phlomoides">P.</tp:taxon-name-part><tp:taxon-name-part taxon-name-part-type="species" reg="henryi">henryi</tp:taxon-name-part></tp:taxon-name></italic>, <italic><tp:taxon-name><tp:taxon-name-part taxon-name-part-type="genus" reg="Phlomoides">P.</tp:taxon-name-part><tp:taxon-name-part taxon-name-part-type="species" reg="rotata">rotata</tp:taxon-name-part></tp:taxon-name></italic> and <italic><tp:taxon-name><tp:taxon-name-part taxon-name-part-type="genus" reg="Phlomoides">P.</tp:taxon-name-part><tp:taxon-name-part taxon-name-part-type="species" reg="bracteosa">bracteosa</tp:taxon-name-part></tp:taxon-name></italic> are listed in Table <xref ref-type="table" rid="T3">3</xref>.</p><table-wrap id="T3" position="float" orientation="portrait"><label>Table 3.</label><caption><p>Morphological comparisons amongst <italic><tp:taxon-name><tp:taxon-name-part taxon-name-part-type="genus" reg="Phlomoides">Phlomoides</tp:taxon-name-part><tp:taxon-name-part taxon-name-part-type="species" reg="henryi">henryi</tp:taxon-name-part></tp:taxon-name></italic>, <italic><tp:taxon-name><tp:taxon-name-part taxon-name-part-type="genus" reg="Phlomoides">P.</tp:taxon-name-part><tp:taxon-name-part taxon-name-part-type="species" reg="rotata">rotata</tp:taxon-name-part></tp:taxon-name></italic> and <italic><tp:taxon-name><tp:taxon-name-part taxon-name-part-type="genus" reg="Phlomoides">P.</tp:taxon-name-part><tp:taxon-name-part taxon-name-part-type="species" reg="bracteosa">bracteosa</tp:taxon-name-part></tp:taxon-name></italic>.</p></caption><table id="TID0ECQDI" rules="all"><tbody><tr><th rowspan="1" colspan="1">Characters</th><th rowspan="1" colspan="1">
                      <italic>
                        <tp:taxon-name><tp:taxon-name-part taxon-name-part-type="genus" reg="Phlomoides">P.</tp:taxon-name-part><tp:taxon-name-part taxon-name-part-type="species" reg="henryi">henryi</tp:taxon-name-part></tp:taxon-name>
                      </italic>
                    </th><th rowspan="1" colspan="1">
                      <italic>
                        <tp:taxon-name><tp:taxon-name-part taxon-name-part-type="genus" reg="Phlomoides">P.</tp:taxon-name-part><tp:taxon-name-part taxon-name-part-type="species" reg="rotata">rotata</tp:taxon-name-part></tp:taxon-name>
                      </italic>
                    </th><th rowspan="1" colspan="1">
                      <italic>
                        <tp:taxon-name><tp:taxon-name-part taxon-name-part-type="genus" reg="Phlomoides">P.</tp:taxon-name-part><tp:taxon-name-part taxon-name-part-type="species" reg="bracteosa">bracteosa</tp:taxon-name-part></tp:taxon-name>
                      </italic>
                    </th></tr><tr><td rowspan="1" colspan="1">
                      <bold>Height</bold>
                    </td><td rowspan="1" colspan="1">100–150 cm</td><td rowspan="1" colspan="1">2.5–10 cm</td><td rowspan="1" colspan="1">20–50 (–100) cm</td></tr><tr><td rowspan="1" colspan="1">
                      <bold>Basal leaves</bold>
                    </td><td rowspan="1" colspan="1">absent</td><td rowspan="1" colspan="1">rosette basal leaves</td><td rowspan="1" colspan="1">absent</td></tr><tr><td rowspan="1" colspan="1">
                      <bold>Floral leaf shape</bold>
                    </td><td rowspan="1" colspan="1">narrowly lanceolate</td><td rowspan="1" colspan="1">lanceolate, oblanceolate, or linear</td><td rowspan="1" colspan="1">Ovate to lanceolate</td></tr><tr><td rowspan="1" colspan="1">
                      <bold>Floral leaf petiole length</bold>
                    </td><td rowspan="1" colspan="1">5–35 mm</td><td rowspan="1" colspan="1">Lack obvious petiole</td><td rowspan="1" colspan="1">Upper floral leaves sessile, lower floral leaves with petiole 5–20 mm long</td></tr><tr><td rowspan="1" colspan="1">
                      <bold>Floral bracts shape</bold>
                    </td><td rowspan="1" colspan="1">Subulate</td><td rowspan="1" colspan="1">Needle-like to subulate</td><td rowspan="1" colspan="1">Linear to lanceolate, often with enlarged bracts</td></tr><tr><td rowspan="1" colspan="1">
                      <bold>Branched trichomes</bold>
                    </td><td rowspan="1" colspan="1">No branched trichomes</td><td rowspan="1" colspan="1">With branched trichomes on abaxial leaves</td><td rowspan="1" colspan="1">With branched trichomes on both sides of leaves and bracts</td></tr></tbody></table></table-wrap></tp:treatment-sec><tp:treatment-sec sec-type="Perennial herbs" id="SECID0ELUAI"><title>Perennial herbs.</title><p>Roots robust, linear-tuberous. Stems 1–1.5 m tall, subquadrangular, robust, simple pilose. Basal leaves absent; stem leaves with petioles 4–15 cm long, with simple trichomes, broadly ovate to ovate-oblong, papery, 10–18 × 15–24 cm, adaxially green with sparse simple trichomes, abaxially light green, with sparse simple trichomes, denser and longer on the main vein, base cordate, margin serrate or crenate, apex acute to acuminate. Verticillasters axillary, 8–20-flowered; floral leaves with petioles 5–35 mm long, lanceolate, base rounded to cuneate, 1–6 × 0.5–4 cm, gradually reduced upwards; bracts subulate, 6–10 mm long, with sparse long simple trichomes, ca. 2 mm long. Calyx tubular, 10–11 × 4–5 mm, pubescent outside with sparse long simple trichomes on veins, conspicuously 10-veined; teeth 5, truncate, ca. 1.5 mm long, apical spines 3–4 mm long, with sparse long simple trichomes. Corolla light purple to pink, ca. 2.1 cm long, 2-lipped; posterior lip ca. 7 mm long, galeate, densely stellate tomentose outside, margin denticulate, bearded inside; anterior lip 3-lobed, ca. 7 × 8 mm, middle lobe largest, oblong, ca. 5 × 3 mm, lateral lobes ovate; tube glabrous outside, ca. 1.5 cm, annulate pilose inside. Stamens 4, included, with cobwebby indumentum, posterior filaments with reflexed appendages at base. Style unequally 2-lobed. Nutlets oblong-globose, glabrous.</p></tp:treatment-sec><tp:treatment-sec sec-type="etymology" id="SECID0EQUAI"><title>Etymology.</title><p>The new species is named after the collector Augustine Henry (1857–1930), who collected more than 15,000 dry specimens and seeds from China.</p></tp:treatment-sec><tp:treatment-sec sec-type="phenology" id="SECID0EVUAI"><title>Phenology.</title><p>Flowering from July to September and fruiting from October to December.</p></tp:treatment-sec><tp:treatment-sec sec-type="distribution" id="SECID0E1UAI"><title>Distribution, habitat and ecology.</title><p>Based on present collections, <italic><tp:taxon-name><tp:taxon-name-part taxon-name-part-type="genus" reg="Phlomoides">P.</tp:taxon-name-part><tp:taxon-name-part taxon-name-part-type="species" reg="henryi">henryi</tp:taxon-name-part></tp:taxon-name></italic> is only known from its type locality, i.e. Muyang Mountain in Jianshui County, Yunnan Province, China. It is restricted to the edge of the forest at an elevation near 1280 m.</p></tp:treatment-sec><tp:treatment-sec sec-type="Chinese name" id="SECID0ELVAI"><title>Chinese name.</title><p>jiàn shuǐ cǎo cāo sū (建水草糙苏).</p></tp:treatment-sec><tp:treatment-sec sec-type="Additional specimen examined" id="SECID0EQVAI"><title>Additional specimen examined.</title><p><italic><tp:taxon-name><tp:taxon-name-part taxon-name-part-type="genus" reg="Phlomoides">Phlomoides</tp:taxon-name-part><tp:taxon-name-part taxon-name-part-type="species" reg="henryi">henryi</tp:taxon-name-part></tp:taxon-name></italic>: <bold><italic>Paratypes</italic>.</bold> China, Yunnan Province, Honghe Hani and Yi Autonomous Prefecture, Jianshui County, 6 September 2019, <italic>Jianshui Exped. 2164</italic> (<abbrev xmlns:xlink="http://www.w3.org/1999/xlink" xlink:title="Herbarium of the Kunming Institute of Botany" id="ABBRID0EHWAI" xlink:type="simple">KUN</abbrev>); Yunnan Province, Mengtze, 1898, <italic>A. Henry 10216</italic> (K000928267, K without barcode, LE without barcode); Yunnan Province, “Lao Kouy [Chan], 11 August 1907, <italic>F. Ducloux 369</italic> (E).</p><p><italic><tp:taxon-name><tp:taxon-name-part taxon-name-part-type="genus" reg="Phlomoides">Phlomoides</tp:taxon-name-part><tp:taxon-name-part taxon-name-part-type="species" reg="bracteosa">bracteosa</tp:taxon-name-part></tp:taxon-name></italic>: India. Choor &amp; Kidarlonta, 1832, <italic>J.F. Royle 633</italic> (Type: K, K000894384); State of Punjab: Kangra, Lahul, Bhaga Valley, alt. 3000 m, 26 July 1933, <italic>T.R. Chand 74A</italic> (MICH, 1519061); State of Uttarakhand: Bhyundar Valley – Valley of flowers (N.E. road Josimath to Badrinath), alt. 3430 m, 16 August 1975, <italic>Anonymous 6583</italic> (<abbrev xmlns:xlink="http://www.w3.org/1999/xlink" xlink:title="Institute of Botany" id="ABBRID0ECXAI" xlink:type="simple">PE</abbrev>, 1290791).</p><p><italic><tp:taxon-name><tp:taxon-name-part taxon-name-part-type="genus" reg="Phlomoides">Phlomoides</tp:taxon-name-part><tp:taxon-name-part taxon-name-part-type="species" reg="breviflora">breviflora</tp:taxon-name-part></tp:taxon-name></italic>: China. Xizang Province: Yadong County, on the way from Yadong to Dingga, alt. 2850 m, 11 June 1975, <italic>Qinghai-Tibet Exped. 750283</italic> (Holotype: <abbrev xmlns:xlink="http://www.w3.org/1999/xlink" xlink:title="Herbarium of the Kunming Institute of Botany" id="ABBRID0EVXAI" xlink:type="simple">KUN</abbrev>, 1218974!; Isotype: <abbrev xmlns:xlink="http://www.w3.org/1999/xlink" xlink:title="Institute of Botany" id="ABBRID0EZXAI" xlink:type="simple">PE</abbrev>, 00835569!, 00835570!); Nielamu County, Qu Town, alt. 3240 m, 12 September 2019, <italic>Y.P. Chen, Y. Zhao &amp; B.Y. Zhang EM1139</italic> (<abbrev xmlns:xlink="http://www.w3.org/1999/xlink" xlink:title="Herbarium of the Kunming Institute of Botany" id="ABBRID0E6XAI" xlink:type="simple">KUN</abbrev>). India. Sikkim: Nayathang-Phalut, alt. 3500 m, 2 June 1960, <italic>H. Hara et al. 5551</italic> (TI); West Bengal: Darjeeling, Phalut, alt. 3500 m, 5 June 1960, <italic>H. Hara et al. 5555</italic> (TI); Darjeeling, Garibans-Tanglu, alt. 2700 m, 7 June 1969, <italic>H. Hara et al. 5557</italic> (TI). Nepal. Bagmati Province: Rasuwa District, Gossain than (Gosainkund), Benth in Wall. <italic>Cat. Herb. Ind. n. 2066</italic> (Type: K, K001115039!).</p><p><italic><tp:taxon-name><tp:taxon-name-part taxon-name-part-type="genus" reg="Phlomoides">Phlomoides</tp:taxon-name-part><tp:taxon-name-part taxon-name-part-type="species" reg="macrophylla">macrophylla</tp:taxon-name-part></tp:taxon-name></italic>: Nepal. Gandaki Province: Mustang, Annapurna Conservation area, Trekking route Jomosom-Nayapul, Near Ghorepani village (way to Tikhedhunga). China. Xizang Province: Yadong County, Shang Yadong Village, alt. 3448 m, 30 August 2023, <italic>Y. Zhao et al. XCL2703</italic> (<abbrev xmlns:xlink="http://www.w3.org/1999/xlink" xlink:title="Herbarium of the Kunming Institute of Botany" id="ABBRID0E1YAI" xlink:type="simple">KUN</abbrev>); Yadong County, on the way from Yadong County to the Pass of Naiduila Mountain, 9 September 2019, <italic>Y.P. Chen, Y. Zhao &amp; B.Y. Zhang EM1145</italic> (<abbrev xmlns:xlink="http://www.w3.org/1999/xlink" xlink:title="Herbarium of the Kunming Institute of Botany" id="ABBRID0EAZAI" xlink:type="simple">KUN</abbrev>).</p><p><italic><tp:taxon-name><tp:taxon-name-part taxon-name-part-type="genus" reg="Phlomoides">Phlomoides</tp:taxon-name-part><tp:taxon-name-part taxon-name-part-type="species" reg="nyalamensis">nyalamensis</tp:taxon-name-part></tp:taxon-name></italic>: China. Xizang Province: Nyalam County, Zhangmu Town, on the way from Lixin to Xuebugang, open spaces in forests, alt. 2700–2800 m, 29 June 1975, <italic>Qinghai-Xizang Comp. Exped. 6622</italic> (Holotype, <abbrev xmlns:xlink="http://www.w3.org/1999/xlink" xlink:title="Herbarium of the Kunming Institute of Botany" id="ABBRID0ETZAI" xlink:type="simple">KUN</abbrev> 1218985! Isotype, <abbrev xmlns:xlink="http://www.w3.org/1999/xlink" xlink:title="Herbarium of the Kunming Institute of Botany" id="ABBRID0EXZAI" xlink:type="simple">KUN</abbrev> 1218984!); Nyalam County, Zhangmu Town, Lixin Village, damp hillside, alt. 2800 m, 24 August 1972, <italic>Tibetan herbal medicine Exped. 1461</italic> (<abbrev xmlns:xlink="http://www.w3.org/1999/xlink" xlink:title="Institute of Botany" id="ABBRID0E4ZAI" xlink:type="simple">PE</abbrev>, 00835826); Nyalam County, Zhangmu Town, on the way from Lixin to Xuebugang, edge of forests, alt. 2896 m, 13 September 2019, <italic>Y.P. Chen, Y. Zhao &amp; B.Y. Zhang EM1145</italic> (<abbrev xmlns:xlink="http://www.w3.org/1999/xlink" xlink:title="Herbarium of the Kunming Institute of Botany" id="ABBRID0ED1AI" xlink:type="simple">KUN</abbrev>).</p><p><italic><tp:taxon-name><tp:taxon-name-part taxon-name-part-type="genus" reg="Phlomoides">Phlomoides</tp:taxon-name-part><tp:taxon-name-part taxon-name-part-type="species" reg="tibetica">tibetica</tp:taxon-name-part></tp:taxon-name></italic>: China. Xizang Province: in open alpine pastures of turf in well drained situations, alt. 4200–4500 m, 6 July 1924, <italic>F. K. Ward 5901</italic> (Holotype: K, K000894378!; isotype: BM, BM000950520, E, E00301982!); Linzhi City, Bomi County, Northern Galongla Mountain, 3800–3900 m, 16 August 1982, <italic>S.Z. Cheng &amp; B.S. Li 00160</italic> (<abbrev xmlns:xlink="http://www.w3.org/1999/xlink" xlink:title="Institute of Botany" id="ABBRID0EY1AI" xlink:type="simple">PE</abbrev>, 00923472); Linzhi City, on the way from Lulang Town to the Pass of Sejila Mountain, 4108 m, 15 September 2016, <italic>C.L. Xiang et al. 1456</italic> (<abbrev xmlns:xlink="http://www.w3.org/1999/xlink" xlink:title="Herbarium of the Kunming Institute of Botany" id="ABBRID0E51AI" xlink:type="simple">KUN</abbrev>). Bhutan. Trashigang District, Shingbe Town, 3800 m, 27 May 1949, <italic>F. Ludlow, G. Sherriff &amp; J.H. Hicks 20673</italic> (BM).</p><p><italic><tp:taxon-name><tp:taxon-name-part taxon-name-part-type="genus" reg="Phlomoides">Phlomoides</tp:taxon-name-part><tp:taxon-name-part taxon-name-part-type="species" reg="milingensis">milingensis</tp:taxon-name-part></tp:taxon-name></italic>: China. Xizang Province: Mainling County, Zedanggang, alt. 4400 m, 26 July 1972, <italic>Tibetan herbal medicine Exped. 3883</italic> (holotype: <abbrev xmlns:xlink="http://www.w3.org/1999/xlink" xlink:title="Institute of Botany" id="ABBRID0ET2AI" xlink:type="simple">PE</abbrev>, 00835583; isotype: <abbrev xmlns:xlink="http://www.w3.org/1999/xlink" xlink:title="Institute of Botany" id="ABBRID0EX2AI" xlink:type="simple">PE</abbrev>, 00923457); Mainling County, Nanyi Mountain, alt. 3400–3500 m, 28 July 1972, <italic>Tibetan herbal medicine Exped. 4228</italic> (<abbrev xmlns:xlink="http://www.w3.org/1999/xlink" xlink:title="Institute of Botany" id="ABBRID0E42AI" xlink:type="simple">PE</abbrev>, 00835584; <abbrev xmlns:xlink="http://www.w3.org/1999/xlink" xlink:title="Institute of Botany" id="ABBRID0EB3AI" xlink:type="simple">PE</abbrev>, 00923459); Gongbo’gyamda County, Xueka, 10 August 1974, <italic>Anonymous 2129</italic> (<abbrev xmlns:xlink="http://www.w3.org/1999/xlink" xlink:title="Institute of Botany" id="ABBRID0EH3AI" xlink:type="simple">PE</abbrev>, 00832244).</p><p><italic><tp:taxon-name><tp:taxon-name-part taxon-name-part-type="genus" reg="Phlomoides">Phlomoides</tp:taxon-name-part><tp:taxon-name-part taxon-name-part-type="species" reg="rotata">rotata</tp:taxon-name-part></tp:taxon-name></italic>: China: Xizang, Shannan City, Cona County, near radar station, alt. 4280 m, 17 July 1975, <italic>C.Y. Wu et al. 75-893</italic> (<abbrev xmlns:xlink="http://www.w3.org/1999/xlink" xlink:title="Herbarium of the Kunming Institute of Botany" id="ABBRID0E13AI" xlink:type="simple">KUN</abbrev>, 0216402); Naqu City, Lhari County, meteorological station, alt. 4500 m, 8 June 1976, <italic>Qinghai-Xizang Comp. Exped. 10491</italic> (<abbrev xmlns:xlink="http://www.w3.org/1999/xlink" xlink:title="Herbarium of the Kunming Institute of Botany" id="ABBRID0EA4AI" xlink:type="simple">KUN</abbrev>, 0216409); Nyingchi City, Gongbo’gyamda County, Mira pass, alt. 4920 m, 30 August 1974, <italic>Qinghai-Xizang Comp. Exped. 74-2027</italic> (<abbrev xmlns:xlink="http://www.w3.org/1999/xlink" xlink:title="Herbarium of the Kunming Institute of Botany" id="ABBRID0EG4AI" xlink:type="simple">KUN</abbrev>, 0216384); Sichuan, Liangshan Yi Autonomous Prefecture, Muli County, on the way from Mogalaji to Nonsa pasture, alt. 4312 m, 30 August 2015, <italic>C.L. Xiang 1219</italic> (<abbrev xmlns:xlink="http://www.w3.org/1999/xlink" xlink:title="Herbarium of the Kunming Institute of Botany" id="ABBRID0EM4AI" xlink:type="simple">KUN</abbrev>, 1264607); Yunnan, Diqing Tibetan Autonomous Prefecture, Deqin County, Baimaxueshan, alt. 4300 m, 4 June 2000, <italic>Z.K. Zhou et al. 159</italic> (<abbrev xmlns:xlink="http://www.w3.org/1999/xlink" xlink:title="Herbarium of the Kunming Institute of Botany" id="ABBRID0ES4AI" xlink:type="simple">KUN</abbrev>, 0699320); Qinghai, Yushu Tibetan Autonomous Prefecture, Yushu County, Hongtu Mountain, alt. 4900 m, 3 September 2013, <italic>J.W. Zhang et al. Zh678</italic> (<abbrev xmlns:xlink="http://www.w3.org/1999/xlink" xlink:title="Herbarium of the Kunming Institute of Botany" id="ABBRID0EY4AI" xlink:type="simple">KUN</abbrev>, 1260768).</p></tp:treatment-sec><tp:treatment-sec><!--Section generated to contain objects referenced in tp:taxon-treatment.--><fig id="F5" position="float" orientation="portrait"><object-id xmlns:xlink="http://www.w3.org/1999/xlink" content-type="doi" xlink:type="simple">10.3897/phytokeys.238.117180.figure5</object-id><object-id xmlns:xlink="http://www.w3.org/1999/xlink" content-type="arpha" xlink:type="simple">B2269906-A341-5F02-B19D-713C70D9F62A</object-id><label>Figure 5.</label><caption><p><italic><tp:taxon-name><tp:taxon-name-part taxon-name-part-type="genus" reg="Phlomoides">Phlomoides</tp:taxon-name-part><tp:taxon-name-part taxon-name-part-type="species" reg="henryi">henryi</tp:taxon-name-part></tp:taxon-name></italic> Y.Zhao &amp; C.L.Xiang <bold>A</bold> habitat <bold>B</bold> plant with linear-tuberous roots <bold>C</bold> inflorescence <bold>D</bold> verticillaster <bold>E</bold> flowers <bold>F</bold> dissected flower <bold>G</bold> appendages at base of posterior filaments <bold>H</bold> fruiting calyces <bold>I</bold> dissected calyces <bold>J</bold> bracts <bold>K</bold> floral leaves <bold>L</bold> stem leaves. Photographs by Yue Zhao, except C by Li Chen.</p></caption><graphic xmlns:xlink="http://www.w3.org/1999/xlink" xlink:href="phytokeys-238-127_article-117180__-g005.jpg" position="float" orientation="portrait" xlink:type="simple" id="oo_987027.jpg"><uri content-type="original_file" xlink:type="simple">https://binary.pensoft.net/fig/987027</uri></graphic></fig></tp:treatment-sec></tp:taxon-treatment>
